# Supplementary material for: Leptin promoter methylation in female patients with painful multisomatoform disorder and chronic widespread pain
Source: Clin Epigenetics. 2022 Jan 21;14:13. doi: 10.1186/s13148-022-01235-5 (PMC8783406; doi:10.1186/s13148-022-01235-5)
Supplement: Supplementary file 1 — Additional file 1: Table S1. Leptin primer list. [file 13148_2022_1235_MOESM1_ESM.xlsx]

## Sheet: Sheet1
Primer name	Sequence	Fragment size
F1	TTT GGG GTG TTA GTT AGA GAT	827 bp
R1	GAT AAC CTT CTA TCT AAC TAA AAC
F2	TTAGAGAAGGGGTGGGATTTTAG	702 bp
R2	TACATCCCTCCTAACTCAATTTCC
